# Supplementary material for: Strategies to Enhance Seasonal Influenza Vaccination Uptake: Qualitative Insights from Primary Care Physicians in Greece
Source: Vaccines (Basel). 2026 May 20;14(5):458. doi: 10.3390/vaccines14050458 (PMC13211693; doi:10.3390/vaccines14050458)
Supplement: Supplementary file 1 [file vaccines-14-00458-s001.zip]

Archive with 1 entries (1 files):
- vaccines-4272741-supplementary.pdf
